# Supplementary material for: Senotherapeutic-like effect of Silybum marianum flower extract revealed on human skin cells
Source: PLoS One. 2021 Dec 16;16(12):e0260545. doi: 10.1371/journal.pone.0260545 (PMC8675675; doi:10.1371/journal.pone.0260545)
Supplement: S1 Data — (XLSX) [file pone.0260545.s005.xlsx]

## Sheet: Fig1
A		Doubling time
		AV	ST
	Passage 9	1.69508	0.0454563
	Passage 25	2.28269	0.264638
	Passage 36	9.75313	0.365327

## Sheet: Fig2
A	F.I.	p-H2AX		AV	SD
	Young cell			1829	216.375
	Senescent cell		(-)	53777	3115.51
		ABT-737 (μM)	10	23886.5	1900
		SMFE (μg/mL)	100	18961	1349.16
			200	711	380.423
D	F.I.	p21		AV	SD
	Young cell			5099.5	1076.92
	Senescent cell		(-)	85990.5	2846.1
		ABT-737 (μM)	10	64344.5	2533.56
		SMFE (μg/mL)	100	47726.5	2106.47
			200	37998.5	1663.82
B,C	mRNA			P16			P53
				AV	ST		AV	ST
	Young cell		(-)	1	0.0734532		1	0.102746
	Senescent cell		(-)	1.66604	0.0163312		4.2747	0.564046
		ABT-737 (μM)	10	0.898258	0.0922922		2.48789	0.304087
		SMFE (μg/mL)	50	0.694157	0.050988		1.70479	0.0250661
			100	0.540161	0.00794218		1.08747	0.0692434
			200	0.82343	0		1.07421	0.0368478

## Sheet: Fig3
	Cell viability (% of contol)		Young cell			Senescent cell
A			AV	ST		AV	ST
	Control		100	2.1609		100	4.34111
	ABT-737 (μM)	10	74.7405	0.692042		46.574	1.64079
	SMFE (μg/mL)	50	96.0554	5.69454		94.0321	3.22438
		100	98.0392	3.81147		71.6981	3.10079
		200	91.4648	1.56029		64.7468	0.455072
B	SA-β-gal			AV	ST
	Young cell	(-)		20.215	1.26572
	Senescent cell	(-)		71.33	6.16597
		ABT-737 (μM)	10	17.235	0.898026
		SMFE (μg/mL)	50	50.505	1.06773
			100	40.315	2.66579
			200	40.27	0.777817

## Sheet: Fig4
A	Apoptisis (%)			AV	SD
	Young cell		Control	7.03	0.339411
		ABT-737 (μM)	10	16.615	0.0601041
		SMFE (μg/mL)	100	5.3	0.311127
			200	8.505	0.413657
	Senescent cell		Control	18.555	1.21269
		ABT-737 (μM)	10	46.095	0.342947
		SMFE (μg/mL)	100	19.08	0.141421
			200	29.865	0.16617
B	F.I.		PARP	AV	SD
	Young cell			41110	940.452
	Senescent cell		(-)	62045	6710.44
		ABT-737 (μM)	10	107554	11348.4
		SMFE (μg/mL)	100	104636	10771.4
			200	118330	14523.3
C	F.I.		Caspase-3	AV	SD
	Young cell			59038	3705.24
	Senescent cell		(-)	82189	9773.63
		ABT-737 (μM)	10	195541	25587.4
		SMFE (μg/mL)	100	405435	30679.9
			200	361020	22286.6

## Sheet: Fig5
B	cell rate (%)		Young cell	Senescent cell
		Control	46.9697	53.0303
	ABT-737 (μM)	10	53.5211	46.4789
	SMFE (μg/mL)	50	51.0067	48.9933
		100	56.0606	43.9394
		200	58.5185	41.4815
C,D			Cell proliferation (% of control)			Doubling time (Day)
			AV	ST		AV	ST
		(-)	100	0.821755		4.25289	0.0707588
	ABT-737 (μM)	10	155.273	2.41225		2.93878	0.0337891
	SMFE (μg/mL)	50	102.118	1.69653		4.1551	0.0675425
		100	108.978	4.66545		3.89056	0.177487
		200	117.357	2.35923		3.65134	0.0521593

## Sheet: Fig6
A	MMP-1			AV	ST
	Young cell		Control	100	11.7426
	Senescent cell		0	319.495	5.61601
		ABT-737 (μM)	10	189.892	3.06328
		SMFE (μg/mL)	100	231.769	14.2953
			200	216.968	2.55273
B	IL-6			AV	ST
	Young cell		(-)	100	1.41894
	Senescent cell		(-)	1103.34	61.0146
		ABT-737 (μM)	10	605.017	10.8786
		SMFE (μg/mL)	100	649.833	6.14875
			200	677.592	11.3515
C	Collagen			average	stdev
	Young cell		Control	100	6.67863
	Senescent cell		Control	67.3387	2.55376
		TGF-β (ng/mL)	10	104.077	0.990741
		ABT-737 (μM)	10	38.172	4.86106
		SMFE (μg/mL)	50	77.3297	3.07773
			100	86.3351	6.01744
			200	93.9964	5.29224

## Sheet: Fig7
B	SA-β-gal			AV	SD
	HEKa only		control	29.8667	0.837695
	(+) YC-CM		(-)	30.6033	1.87687
	(+) SC-CM		(-)	43.7233	2.18946
		ABT-737 (μM)	10	31.5267	1.05396
		SMFE (μg/mL)	50	36.29	0.918205
			100	34.7233	0.904673
			200	33.1467	0.828633
C				p16
				AV	ST
	HEKa only		control	1	0.0561571
	(+) YC-CM		(-)	1.0674	0.141611
	(+) SC-CM		(-)	2.33417	0.34345
		ABT-737 (μM)	10	1.58099	0.168246
		SMFE (μg/mL)	50	2.16209	0.355626
			100	1.83045	0.298966
			200	1.45058	0.18376
D				MMP-1
				AV	ST
	HEKa only		control	1	0.141043
	(+) YC-CM		(-)	4.25238	0.429078
	(+) SC-CM		(-)	7.5705	0.684244
		ABT-737 (μM)	10	4.42221	0.56123
		SMFE (μg/mL)	50	4.55187	0.376891
			100	4.04621	0.336263
			200	5.15817	0.445258
E	mRNA			IL-6
				AV	ST
	HEKa only		control	1	0.226258
	(+) YC-CM		(-)	1.12939	0.279829
	(+) SC-CM		(-)	2.90625	0.201067
		ABT-737 (μM)	10	1.93719	0.0562442
		SMFE (μg/mL)	50	2.17165	0.13559
			100	1.41429	0.113787
			200	1.45844	0.361405
F				IL-1a
				AV	ST
	HEKa only		control	1	0.100703
	(+) YC-CM		(-)	2.11211	0.247325
	(+) SC-CM		(-)	3.52946	0.436992
		ABT-737 (μM)	10	2.71774	0.389041
		SMFE (μg/mL)	50	2.26112	0.431216
			100	2.15538	0.157825
			200	1.85689	0.173425

## Sheet: S2_Fig
A	Cell viability (% of contol)
	H2O2
			AV	ST
	Control		100	2.09041
	ABT-737 (μM)	10	59.1379	2.15345
	SMFE (μg/mL)	100	94.1379	1.36849
		200	82.931	0.790099
B	Etoposide 10 μM		AV	ST
		Control	100	3.41059
	ABT-737 (μM)	5	55.3857	5.73672
		10	47.4527	2.09804
	SMFE (μg/mL)	50	101.383	2.06367
		100	88.064	3.27753
		200	62.2999	4.66929
C	Doxorubicin 100 nM		AV	ST
		Control	100	4.50006
	ABT-737 (μM)	5	43.3266	9.5157
		10	39.5854	2.27503
	SMFE (μg/mL)	50	94.6411	4.38791
		100	81.092	2.68043
		200	79.4742	5.42837

## Sheet: S3_Fig
A	Cell viability (% of contol)		Young cell		Senescent cell
			AV	ST	AV	ST
		Cont	100	0.86436	100	5.05668
	ABT-737 (μM)	10	73.7716	4.43501	27.391	0.350618
	SMFE (μg/mL)	10	99.2388	1.56744	105.585	2.04014
		50	94.6713	3.34121	94.0321	3.22438
B				MMP-1
				AV	ST
	Senescent cell		Cont	100	3.83667
		ABT-737 (μM)	10	51.1041	2.85519
		SMFE (μg/mL)	10	97.6025	0.981473
			50	82.0189	2.4983
C				IL-6
				AV	ST
	Senescent cell		Cont	100	0.981473
		ABT-737 (μM)	10	57.3502	1.51682
		SMFE (μg/mL)	10	80.3155	0.981473
			50	75.2681	1.87372

## Sheet: S4_Fig
		DPPH AV	DPPH ST
	Control	0	2.19824
Ascorbic acid (μg/ml)	10	88.2955	0.253409
SMFE (μg/mL)	50	18.4345	5.18561
	100	36.2838	5.19952
	200	59.4733	5.52292
